# Supplementary material for: Factorial Invariance of the Entrepreneurial Intentions Scale Among Colombian and Ecuadorian University Students
Source: Behav Sci (Basel). 2026 Jul 20;16(7):1233. doi: 10.3390/bs16071233 (PMC13405597; doi:10.3390/bs16071233)
Supplement: Supplementary file 1 [file behavsci-16-01233-s001.zip]

Archive with 1 entries (1 files):
- behavsci-4382958-supplementary.pdf
